# Supplementary material for: Systematic Review and Meta-analysis of the Impact of Chemical-Based Mollusciciding for Control of Schistosoma mansoni and S. haematobium Transmission
Source: PLoS Negl Trop Dis. 2015 Dec 28;9(12):e0004290. doi: 10.1371/journal.pntd.0004290 (PMC4692485; doi:10.1371/journal.pntd.0004290)
Supplement: S1 Dataset — (XLSX) [file pntd.0004290.s001.xlsx]

## Sheet: Sheet1
Study Name	SCH Species	Snail species	Time Interval	Treatment prev	Treatment N	Comparison prev	Point drop	Proportional drop	Comparison N	OR	LogOR	STD error	Intervention	Age group	Region	Location	Niclosamide?	Irrigation?	Duration	Date of publication	Notes
Anon 1987	Sh	Multiple	1981-1983	0.26	191360	0.252	-0.008	-0.031746	156440	1.0429	0.0420053	0.0078149	SC with SBT	SAC	North Africa	Egypt	Yes	Yes	2	1987	Values for prevalence and population numbers from Minya Governorate; Table XXV p.33; Contrast with Webbe 1990 later results
Arfaa 1970	Sh	Bulinus truncatus	1967-1968	0.021	325	0.1	0.079	0.79	42658	0.193054	-1.64478	0.3872	SC with CBSnT	All	Other	Iran	Yes	No	1	1970	Village survey numbers based on p. 914 population + village #s
Ayad 1976	Combined	?	1968-1974	0.135	191371	0.457	0.322	0.704595	191371	0.185439	-1.68503	0.00811206	SC with SBT	SAC	North Africa	Egypt	Yes	Yes	6	1976	Fayoum results-Total population guesstimated based on 87000 treated and 45.7% prevalence
Barbosa 1981	Sm	Biomphalaria straminea	1966-1974	0.307	2641	0.734	0.427	0.581744	3222	0.160543	-1.82919	0.0580464	SC	All	New World	Brazil	Yes	No	8	1981	See Table 2 for overall prevalence and population numbers
Barnish 1982	Sm low	Biomphalaria glabrata	1971-1981	0.038	1142	0.131	0.093	0.709924	1881	0.262034	-1.33928	0.169186	SC with CBSnT	All	New World	St Lucia	Yes	No	10	1982	Data from Table III, page 605
Barnish 1982	Sm high	Biomphalaria glabrata	1971-1981	0.052	1443	0.451	0.399	0.884701	1762	0.0667715	-2.70648	0.127868	SC with CBSnT	All	New World	St Lucia	Yes	No	10	1982	Data from Table III page 605
Chu 1981	Sh high	Bulinus truncatus rohlfsi	1974-1978	0.507	6923	0.839	0.332	0.395709	6923	0.197344	-1.6228	0.0405862	SC with CBSnT	All	West Africa	Ghana	Yes	Yes	4	1981	Population based on 15000/26 villages * 12 villages Table 3 p. 553 has prevalences - Lake Volta = reservoir
Chu 1981	Sh low	Bulinus truncatus rohlfsi	1974-1978	0.179	8077	0.646	0.467	0.72291	8077	0.119476	-2.12464	0.0372003	SC with CBSnT	All	West Africa	Ghana	Yes	Yes	4	1981	Population based on 15000/26 villages * 14 villages; Table 3 p. 553 has prevalences - Lake Volta = reservoir
Clarke 1973	Sm	Biomphalaria pfeifferi	1968-1972	0.09	152	0.5	0.41	0.82	131	0.0989011	-2.31363	0.332962	SC with CBSnT	All	South Africa	Zimbabwe	Yes	Yes	4	1973	An area of double infections; results from Table 1, p.16
Clarke 1973	Sh	Bulinus globosus	1968-1972	0.07	152	0.53	0.46	0.867925	131	0.0667478	-2.70683	0.36291	SC with CBSnT	All	South Africa	Zimbabwe	Yes	Yes	4	1973	An area of double infections; results from Table 1, p.16
Coura-Filho 1992	Sm	Biomphalaria glabrata	1974-1987	0.044	549	0.435	0.391	0.898851	596	0.0597797	-2.81709	0.223897	SC with CBSnT	All	New World	Brazil	Yes	No	13	1992	Data from Table 1 of 1992a, p. 545
Duke 1976b	Sh high	Bulinus truncatus rohlfsi	1971-1976	0.281	459	0.918	0.637	0.6939	425	0.0349099	-3.35498	0.205039	SC with CBSnT	All	West Africa	Cameroon	No	No	5	1976	**FRESCON; Data from Table 5; This is an island community
Duke 1976b	Sh low	Bulinus truncatus rohlfsi	1971-1976	0.107	178	0.768	0.661	0.860677	164	0.0361959	-3.31881	0.304988	SC with CBSnT	All	West Africa	Cameroon	No	No	5	1976	**FRESCON; Data from Table 4
Farooq 1966	Sh	Bulinus truncatus	1962-1965	0.295	61	0.4	0.105	0.2625	35	0.62766	-0.465757	0.444828	SC	SAC	North Africa	Egypt	Yes	Yes	3	1966	Prevalence in LE 6 yrs olds before and after Rx in a treated area after 4 years intervention; Table 4, p.372
Farooq 1966	Sm	Biomphalaria alexandrina	1962-1965	0.049	61	0.457	0.408	0.892779	35	0.0612208	-2.79327	0.683327	SC	SAC	North Africa	Egypt	Yes	Yes	3	1966	Prevalence in LE 6 yrs olds before and after Rx in a treated area after 4 years intervention; Table 5, p.373
Fenwick 1972a	Sm Adults	Biomphalaria pfeifferi	1969-1970	0.22	371	0.44	0.22	0.5	376	0.358974	-1.0245	0.162792	SC with CBSnT	Adults	East Africa	Tanzania	Yes	Yes	1	1972	Table 6, p. 583, all adults
Fenwick 1972a	Sm SAC	Biomphalaria pfeifferi	1969-1970	0.171	35	0.526	0.355	0.674905	38	0.185881	-1.68265	0.554164	SC with CBSnT	SAC	East Africa	Tanzania	Yes	Yes	1	1972	Table 6, p. 583 6-8 yos
Ferguson 1968	Sm	Biomphalaria glabrata	1954-1967	0	249	0.073	0.073	1	260	0.0248464	-3.69504	1.43509	SC with CBSnT	SAC	New World	Puerto Rico	No	No	13	1968	**NaPCP control; Data from Table 2; first graders on Vieques Island.
Gilles 1973	Sh	Bulinus truncatus	1962-1969	0.248	3152	0.276	0.028	0.101449	4222	0.865094	-0.144917	0.0537259	SC with CBSnT	All	North Africa	Egypt	Yes	Yes	7	1973	Beheira Governorate- followup of Farooq Data from Table XI, p. 57
Goll 1983	Sm	Biomphalaria pfeifferi	1969-1974	0.275	506	0.589	0.314	0.533107	435	0.26468	-1.32923	0.139315	SC	All	East Africa	Ethiopia	Yes	No	5	1983	Data for niclosamide treatment area (Adi Abun) in an Endod comparison trial.Table 1, p. 179
Goll 1984	Sh	Bulinus senegalensis	1976-1979	0.045	66	0.19	0.145	0.763158	48	0.200882	-1.60504	0.698524	SC	SAC	West Africa	Gambia	Yes	No	3	1984	Link to Wlkins 1984, compared SAC entry prevalence in 1978 to 1976 from Table III p. 224
Gunderson 1990	Sm	Biomphalaria pfeifferi	1986-1989	0.084	202	0.654	0.57	0.87156	612	0.0485157	-3.02587	0.267507	SC with MDA	All	East Africa	Ethiopia	Yes	No	3	1990	Data from Table 5 Agailu Metti village
Jobin 1970	Sm	Biomphalaria glabrata	1953-1966	0	704	0.162	0.162	1	308	0.0036419	-5.61525	1.42307	SC with CBSnT	SAC	New World	Puerto Rico	No	No	13	1970	**NaPCP control; data from Table 3, p. 154, some stibophen used, NOT MDA
Lyons 1974	Sh	Bulinus globosus and truncatus	1969-1971	0.29	651	0.383	0.093	0.24282	716	0.658	-0.41855	0.115631	SC	SAC	West Africa	Ghana	Yes	No	2	1974	Boys of SAC were monitored for infection; prevalence Table 5, p. 629
MacDonald 1973	Sm	Biomphalaria pfeifferi	1969-1971	0.51	1194	0.49	-0.02	-0.0408163	1543	1.0833	0.0800107	0.0771026	SC with CBSnT	All	South Africa	Zimbabwe	Yes	Yes	2	1973	Data before and after 2 yrs control Table VI, p. 30; hycanthone Rx less effective for Sm? Lots of migrants
MacDonald 1973	Sh	Bulinus globosus	1969-1971	0.22	1215	0.39	0.17	0.435897	1542	0.441157	-0.818354	0.086731	SC with CBSnT	All	South Africa	Zimbabwe	Yes	Yes	2	1973	Data before and after 2 yrs control Table IV, p. 28
Prentice 1981	Sm	Biomphalaria glabrata	1974-1980	0.382	196	0.474	0.092	0.194093	310	0.685934	-0.376974	0.185876	SC	All	New World	St Lucia Soufriere	Yes	No	4	1981	Focal snail control only Data from Table III p. 794
Rosenfield 1977	Sh	Bulinus truncatus	1965-1972	0.102	431	0.884	0.782	0.884615	444	0.0149049	-4.20606	0.217473	SC with CBSnT	All	Other	Iran	Yes	Yes	7	1977	Data from Dez Irrigation project summarized in Table 2, p. 510
Saladin 1983	Combined	Bulinus globosus and Biomphalaria pfeifferi	1979-1981	0.531	201	0.566	0.035	0.0618375	418	0.86815	-0.14139	0.172384	SC with MDA	All	West Africa	Liberia	Yes	No	2	1983	Data on prevalence from Table 5, p. 288 for Sgt. Kollie Town
Shiff 1979	Sh	Bulinus globosus	1973-1978	0.522	596	0.701	0.179	0.25535	783	0.465796	-0.764007	0.113215	SC	SAC	South Africa	Zimbabwe	Yes	No	5	1979	Sum of two age groups reported in Table II, p. 379 before and during control
Tameim 1985	Sm	?	1980-1983	0.093	7910	0.144	0.051	0.354167	2861	0.609519	-0.495086	0.0658359	SC with CBSnT	SAC	East Africa	Sudan	Yes	Yes	3	1985	Data from Table 6, p. 121- Link to el Gaddal 1985 about snail control implementation
Webbe 1990	Sh	Mixed	1981-1988	0.073	968617	0.236	0.163	0.690678	657681	0.254932	-1.36676	0.00486715	SC with CBSnT	All	North Africa	Egypt	Yes	Yes	7	1990	Data for Upper Egypt, Table 5. p. 396- contrast with Anonymous 1987
Wright 1958	Sh	Bulinus truncatus	1953-1955	0.3219	2746	0.4022	0.0803	0.199652	1447	0.705572	-0.348747	0.0673992	SC	SAC	North Africa	Egypt	No	Yes	1	1958	**NaPCP control in Warraq El-Arab
Wright 1958	Sm	?	1953-1955	0.0297	2657	0.0501	0.0204	0.407186	1437	0.580351	-0.544123	0.166381	SC	SAC	North Africa	Egypt	No	Yes	1	1958	**NaPCP control in Warraq El-Arab
Zaki 1971	Sh	Bulinus truncatus	1962-1967	0.333	2231	0.282	-0.051	-0.180851	5037	1.27114	0.239915	0.0547591	SC	SAC	North Africa	Egypt	Yes	Yes	5	1971	Unsuccessful control by niclosamide only. Location not given within Egypt.
