# Supplementary material for: Systematic Review and Meta-analysis of the Impact of Chemical-Based Mollusciciding for Control of Schistosoma mansoni and S. haematobium Transmission
Source: PLoS Negl Trop Dis. 2015 Dec 28;9(12):e0004290. doi: 10.1371/journal.pntd.0004290 (PMC4692485; doi:10.1371/journal.pntd.0004290)
Supplement: S2 Dataset — (XLSX) [file pntd.0004290.s002.xlsx]

## Sheet: Sheet1
Study Name	SCH Species	Snail species	Time Interval	Data type	Treatment incidence	Treatment N	Comparison incidence	Point drop	Comparison N	RR16	LogRR	STD error	RR17	Intervention	Age group	Region	Location	Niclosamide?	Irrigation?	Duration	Date of publication	Notes
Arfaa 1970	Sh	Bulinus truncatus	1967-1968	Cohort 2x2 (rates)	0.035	606	0.0775	0.0425	606	0.431723	-0.839971	0.268214	0.451613	SC with CBSnT	All	Other	Iran	Yes	No	1	1970	Incidence data in text p. 916
Barbosa 1981	Sm	Biomphalaria straminea	1966-1974	Cohort 2x2 (rates)	0.062	678	0.237	0.175	900	0.212797	-1.54742	0.177499	0.261603	SC	All	New World	Brazil	Yes	No	8	1981	Table 3 has incidence data at start and final year
Coura-Filho 1992	Sm	Biomphalaria glabrata	1974-1987	Cohort 2x2 (rates)	0.029	549	0.19	0.161	447	0.127324	-2.06102	0.281465	0.152632	SC with CBSnT	All	New World	Brazil	Yes	No	13	1992	Data from Table 1 of 1992a, p. 545
Farooq 1966	Sh	Bulinus truncatus	1962-1965	Cohort 2x2 (rates)	0.083	289	0.228	0.145	101	0.306472	-1.18263	0.318925	0.364035	SC	SAC	North Africa	Egypt	Yes	Yes	3	1966	Incidence in LE 6 yrs olds before and after Rx in a treated area after 4 years intervention; Table 2, p.371
Farooq 1966	Sm	Biomphalaria alexandrina	1962-1965	Cohort 2x2 (rates)	0.019	298	0.085	0.066	106	0.208491	-1.56786	0.54894	0.223529	SC	SAC	North Africa	Egypt	Yes	Yes	3	1966	Incidence in LE 6 yrs olds before and after Rx in a treated area after 4 years intervention; Table 2, p.371
Fenwick 1972b	Sm	Biomphalaria pfeifferi	1969-1970	Cohort 2x2 (rates)	0.084	119	0.569	0.485	58	0.0694622	-2.66697	0.423696	0.147627	SC with CBSnT	Adults	East Africa	Tanzania	Yes	Yes	1	1972	Table 1, p. 327, adults during control era compared to precontrol era, reported in Foster 1967
Gilles 1973	Sh	Bulinus truncatus	1962-1969	Cohort 2x2 (rates)	0.801	241	0.78	-0.021	164	1.13529	0.12689	0.248123	1.02692	SC with CBSnT	All	North Africa	Egypt	Yes	Yes	7	1973	Beheira Governorate- followup of Farooq Data from Table XI, p. 57
Goll 1984	Sh	Bulinus senegalensis	1976-1979	Cohort 2x2 (rates)	0.06	36	0.58	0.52	48	0.0462216	-3.07431	0.760287	0.103448	SC	SAC	West Africa	Gambia	Yes	No	3	1984	Link to Wlkins 1984, compared SAC conversions from year 1 to year 3 (1976 egg negative cohort) Table III, p. 224
Jordan 1978	Sm High	Biomphalaria glabrata	1970-1975	Cohort 2x2 (rates)	0.043	508	0.22	0.177	345	0.159305	-1.83694	0.254416	0.195455	SC	SAC	New World	St Lucia	Yes	No	5	1978	Data from St. Lucia Cul de Sac Valley during initial SC only control. Data from Table 5, p. 141 See Jordan 1980 for results after drug rx added
Jordan 1978	Sm Low	Biomphalaria glabrata	1970-1975	Cohort 2x2 (rates)	0.022	687	0.044	0.022	499	0.488753	-0.715899	0.33955	0.5	SC	SAC	New World	St Lucia	Yes	No	5	1978	Data from St. Lucia Cul de Sac Valley during initial SC only control. Data from Table 5, p. 141 See Jordan 1980 for results after drug rx added
Kariuki 2013	Sm	Biomphalaria pfeifferi	1996-2001	Risk ratio									0.45	SC	All	East Africa	Kenya	Yes	No	5	2013	Data from published year 4 incidence risk ratio reported in text p. 8
Lyons 1974	Sh	Bulinus globosus and truncatus	1969-1971	Cohort 2x2 (rates)	0.073	380	0.218	0.145	315	0.282484	-1.26413	0.239812	0.334862	SC	SAC	West Africa	Ghana	Yes	No	2	1974	Boys of SAC were monitored fro infection incidence and prevalence Table 5, p. 629
Prentice 1981	Sm High	Biomphalaria glabrata	1974-1980	Cohort 2x2 (rates)	0.11	112	0.24	0.13	183	0.391386	-0.938062	0.34808	0.458333	SC	SAC	New World	St Lucia Soufriere	Yes	No	4	1981	Focal snail control only. Data from Table III p. 794
Prentice 1981	Sm Low	Biomphalaria glabrata	1974-1980	Cohort 2x2 (rates)	0.119	84	0.1338	0.0148	127	0.874446	-0.134164	0.426019	0.889387	SC	Adults	New World	St Lucia Soufriere	Yes	No	4	1981	Focal snail control only. Data from Table III p. 794
Werler 1989	Sh	?	1987-1988	Cohort 2x2 (rates)	0.31	841	0.458	0.148	766	0.531675	-0.631722	0.10401	0.676856	SC with MDA	All	West Africa	Mali	Yes	Yes	1	1989	**NOT before/after, but comparison to areas without snail control Table 3, p. 234
Werler 1989	Sh dams	?	1987-1988	Cohort 2x2 (rates)	0.116	1078	0.151	0.035	863	0.737796	-0.304088	0.13448	0.768212	SC with MDA	All	West Africa	Mali	Yes	No	1	1989	**NOT before/after, but comparison to areas without snail control Table 5, p. 235
Werler 1989	Sm	?	1987-1988	Cohort 2x2 (rates)	0.48	327	0.577	0.097	359	0.67671	-0.390513	0.153833	0.831889	SC with MDA	All	West Africa	Mali	Yes	Yes	1	1989	**NOT before/after, but comparison to areas without snail control Table 4, p. 235
