# Supplementary material for: Systematic Review and Meta-analysis of the Impact of Chemical-Based Mollusciciding for Control of Schistosoma mansoni and S. haematobium Transmission
Source: PLoS Negl Trop Dis. 2015 Dec 28;9(12):e0004290. doi: 10.1371/journal.pntd.0004290 (PMC4692485; doi:10.1371/journal.pntd.0004290)
Supplement: S2 Table — (XLSX) [file pntd.0004290.s007.xlsx]

## Sheet: Sheet1
Study [Ref]	Years studied	Location	Schistosoma species	Intervention	Control Duration	Setting	Molluscicide Treatment Interval	Snail suppression	Human in-migration	Age group evaluated	Authors' commentary on limited impact
Macdonald et al. [77]	1969-1971	Zimbabwe	S. mansoni	Snail control and community-based screening and treatment	2 years	Irrigation area	3 weeks to 3 months	>95%	Yes	All ages	Felt that control of S. haematobium was successful using combined snail control and drug therapy. S. mansoni control was not as effective due to more limited drug effect on this species.
Anon/WHO [66]	1981-1983	Egypt	S. haematobium	Snail control and school-based treatments	2 years	Irrigation area	4 months	1	Not mentioned	School age	Impact of mollusciciding was being measured incorrectly at sites away from human water contact. Monitoring of snail numbers alone not indicative of transmission impact.
Wright et al. [24]	1953-1955	Egypt	S. mansoni and S. haematobium	Snail control only	1 year	Irrigation area	5-6 months	1	Not mentioned	School age	Only one short-term follow up after a single mollusciciding event. Felt the limited reductions in prevalence noted were promising
Gilles, et al. [73]	1962-1969	Egypt	S. haematobium	Snail control and community-based screening with limited treatment	7 years	Irrigation area	6 months	99-100%	Immigrants excluded from the analysis	All ages	Mollusciciding done in April and November, but most water contact July-September, when snail numbers had rebounded
Zaki, et al. [81]	1962-1967	Egypt	S. haematobium	Snail control only	5 years	Irrigation area	6 months	Minimal	Not mentioned	School age	Mollusciciding not effective in reducing snail numbers in study area
Saladin, et al. [39]	1979-1981	Liberia	S. mansoni and S. haematobium	Snail control and community-based screening and age-targeted treatment	2 years	Streams and rivers in multiple endemic villages	9-12 months	80-100%	Yes	All ages	Felt response to S. haematobium transmission was satisfactory. The persistence of S. mansoni ascribed to low drug cure rate
